# Supplementary material for: N‑Ethyl Perfluorooctane Sulfonamide (N‑EtFOSA) Exposure Alters Microbiome Composition and Causes Microbiome-Dependent Behavior Effects in Larval Zebrafish
Source: Environ Sci Technol. 2026 May 13;60(20):14276–91. doi: 10.1021/acs.est.5c16330 (PMC13217550; doi:10.1021/acs.est.5c16330)
Supplement: Supplementary file 1 [file es5c16330_si_001.zip]

Archive with 2 entries (2 files):
- Gutsfeld_et_al_suppl_figs_methods.pdf
- Gutsfeld_et_al_suppl_tables.xlsb
